# Supplementary material for: Changes in the Fatty Acid Composition and Antioxidant Properties in Mono-Protein Commercial Dry Dog Foods During Storage
Source: Molecules. 2025 Aug 28;30(17):3524. doi: 10.3390/molecules30173524 (PMC12430719; doi:10.3390/molecules30173524)
Supplement: Supplementary file 1 [file molecules-30-03524-s001.zip]

Archive with 1 entries (1 files):
- molecules-3814718-supplementary.pdf
